# Supplementary material for: Influence of Zeolite-A Doping and Solvent Mixing Ratio for Electrospun PVDF-Based Membranes
Source: Molecules. 2025 Nov 10;30(22):4353. doi: 10.3390/molecules30224353 (PMC12654574; doi:10.3390/molecules30224353)
Supplement: Supplementary file 1 [file molecules-30-04353-s001.zip]

Archive with 1 entries (1 files):
- molecules-3934538-supplementary.pdf
